# Supplementary material for: Tumor-Specific miRNA Signatures in Combination with CA19-9 for Liquid Biopsy-Based Detection of PDAC
Source: Int J Mol Sci. 2021 Dec 19;22(24):13621. doi: 10.3390/ijms222413621 (PMC8703833; doi:10.3390/ijms222413621)
Supplement: Supplementary file 1 [file ijms-22-13621-s001.zip]

Archive with 1 entries (1 files):
- ijms-1488825-supplementary.pdf
